# Supplementary material for: Using GRADE Evidence to Decision frameworks to support the process of health policy-making: an example application regarding taxation of sugar-sweetened beverages
Source: Eur J Public Health. 2022 Nov 29;32(Suppl 4):iv92–iv100. doi: 10.1093/eurpub/ckac077 (PMC9706117; doi:10.1093/eurpub/ckac077)
Supplement: ckac077_Supplementary_Data [file ckac077_supplementary_data.zip]

Archive with 3 entries (2 files):
- ckac077_Supplementary_Data/
- ckac077_Supplementary_Data/Stadelmaier_UsingGradeEvidenceToDecisionFrameworks_SupplMat_clean.pdf
- ckac077_Supplementary_Data/Stadelmaier_UsingGradeEvidenceToDecisionFrameworks_SupplMat_marked.pdf
